# Supplementary material for: Gut microbiota and its metabolites promote painful diabetic peripheral neuropathy complicated with cognitive dysfunction in mice
Source: Front Cell Infect Microbiol. 2025 Sep 2;15:1599954. doi: 10.3389/fcimb.2025.1599954 (PMC12436300; doi:10.3389/fcimb.2025.1599954)
Supplement: Supplementary file 1 [file Table1.xls]

## Sheet: filter_Sankey_data
	Bins	Phenotype	Metabolites	ACME_pvalue	ACME	Color
14	ASV1281_Muribaculaceae	The escape latency on the 5th day	Polygalic acid	0.034	-0.0876641	blue
21	ASV243_Muribaculaceae	The escape latency on the 4th day	3.alpha.,7.alpha.-dihydroxy-12-oxocholanoic acid	0.026	0.0402653	red
23	ASV149_Ruminococcus	The escape latency on the 4th day	3.alpha.,7.alpha.-dihydroxy-12-oxocholanoic acid	0.01	0.0460413	red
42	ASV243_Muribaculaceae	The escape latency on the 4th day	(4as,6as,6br,8r,9r,10r,11r,12ar,14bs)-8,10,11-trihydroxy-9- (hydroxymethyl)-2,2,6a,6b,9,12a-hexamethyl-1,3,4,5,6,6a,7,8,8a, 10,11,12,13,14b-tetradecahydropicene-4a-carboxylic acid	0.012	0.0528892	red
44	ASV149_Ruminococcus	The escape latency on the 4th day	(4as,6as,6br,8r,9r,10r,11r,12ar,14bs)-8,10,11-trihydroxy-9- (hydroxymethyl)-2,2,6a,6b,9,12a-hexamethyl-1,3,4,5,6,6a,7,8,8a, 10,11,12,13,14b-tetradecahydropicene-4a-carboxylic acid	0.016	0.0518362	red
45	ASV1611_Lachnospiraceae	The escape latency on the 4th day	(4as,6as,6br,8r,9r,10r,11r,12ar,14bs)-8,10,11-trihydroxy-9- (hydroxymethyl)-2,2,6a,6b,9,12a-hexamethyl-1,3,4,5,6,6a,7,8,8a, 10,11,12,13,14b-tetradecahydropicene-4a-carboxylic acid	0.01	0.0694347	red
56	ASV243_Muribaculaceae	The escape latency on the 4th day	Polygalic acid	0.032	0.0319789	red
73	ASV149_Ruminococcus	50% threshold	(4as,6as,6br,8r,9r,10r,11r,12ar,14bs)-8,10,11-trihydroxy-9- (hydroxymethyl)-2,2,6a,6b,9,12a-hexamethyl-1,3,4,5,6,6a,7,8,8a, 10,11,12,13,14b-tetradecahydropicene-4a-carboxylic acid	0.014	0.00248791	red
74	ASV149_Ruminococcus	50% threshold	Polygalic acid	0.034	0.00161641	red
78	ASV47_Muribaculaceae	thermal latency	3.alpha.,7.alpha.-dihydroxy-12-oxocholanoic acid	0.004	0.00378689	red
79	ASV243_Muribaculaceae	thermal latency	3.alpha.,7.alpha.-dihydroxy-12-oxocholanoic acid	0.012	0.00592031	red
80	ASV985_Muribaculaceae	thermal latency	3.alpha.,7.alpha.-dihydroxy-12-oxocholanoic acid	0.008	0.00739183	red
82	ASV200_Muribaculaceae	thermal latency	3.alpha.,7.alpha.-dihydroxy-12-oxocholanoic acid	0.001	0.0202766	red
83	ASV149_Ruminococcus	thermal latency	3.alpha.,7.alpha.-dihydroxy-12-oxocholanoic acid	0.002	0.007995	red
85	ASV1214_Muribaculaceae	thermal latency	3.alpha.,7.alpha.-dihydroxy-12-oxocholanoic acid	0.006	-0.0211404	blue
87	ASV466_Muribaculaceae	thermal latency	3.alpha.,7.alpha.-dihydroxy-12-oxocholanoic acid	0.001	-0.00964717	blue
89	ASV1288_Ruminococcus	thermal latency	3.alpha.,7.alpha.-dihydroxy-12-oxocholanoic acid	0.002	-0.00130866	blue
90	ASV458_Muribaculaceae	thermal latency	3.alpha.,7.alpha.-dihydroxy-12-oxocholanoic acid	0.004	-0.000837197	blue
114	ASV200_Muribaculaceae	thermal latency	(25s)-7-dafachronic acid	0.004	0.0102207	red
117	ASV643_Muribaculaceae	thermal latency	(25s)-7-dafachronic acid	0.014	-0.0284445	blue
118	ASV853_Muribaculaceae	thermal latency	(25s)-7-dafachronic acid	0.016	-0.00692467	blue
120	ASV149_Ruminococcus	thermal latency	5,7-dihydroxy-2-(4-hydroxy-3-methoxyphenyl)-3- [3,4,5-trihydroxy-6-[[(2r,3r,4r,5r,6s)-3,4,5-trihydroxy-6- methyloxan-2-yl]oxymethyl]oxan-2-yl]oxychromen-4-one	0.02	0.00260615	red
122	ASV149_Ruminococcus	thermal latency	Cinobufagin	0.018	0.00317891	red
127	ASV149_Ruminococcus	thermal latency	Ursocholic acid	0.018	0.00366242	red
154	ASV47_Muribaculaceae	thermal latency	(4as,6as,6br,8r,9r,10r,11r,12ar,14bs)-8,10,11-trihydroxy-9- (hydroxymethyl)-2,2,6a,6b,9,12a-hexamethyl-1,3,4,5,6,6a,7,8,8a, 10,11,12,13,14b-tetradecahydropicene-4a-carboxylic acid	0.008	0.00362399	red
155	ASV243_Muribaculaceae	thermal latency	(4as,6as,6br,8r,9r,10r,11r,12ar,14bs)-8,10,11-trihydroxy-9- (hydroxymethyl)-2,2,6a,6b,9,12a-hexamethyl-1,3,4,5,6,6a,7,8,8a, 10,11,12,13,14b-tetradecahydropicene-4a-carboxylic acid	0.001	0.00578408	red
156	ASV985_Muribaculaceae	thermal latency	(4as,6as,6br,8r,9r,10r,11r,12ar,14bs)-8,10,11-trihydroxy-9- (hydroxymethyl)-2,2,6a,6b,9,12a-hexamethyl-1,3,4,5,6,6a,7,8,8a, 10,11,12,13,14b-tetradecahydropicene-4a-carboxylic acid	0.012	0.00769311	red
158	ASV200_Muribaculaceae	thermal latency	(4as,6as,6br,8r,9r,10r,11r,12ar,14bs)-8,10,11-trihydroxy-9- (hydroxymethyl)-2,2,6a,6b,9,12a-hexamethyl-1,3,4,5,6,6a,7,8,8a, 10,11,12,13,14b-tetradecahydropicene-4a-carboxylic acid	0.004	0.0177181	red
159	ASV149_Ruminococcus	thermal latency	(4as,6as,6br,8r,9r,10r,11r,12ar,14bs)-8,10,11-trihydroxy-9- (hydroxymethyl)-2,2,6a,6b,9,12a-hexamethyl-1,3,4,5,6,6a,7,8,8a, 10,11,12,13,14b-tetradecahydropicene-4a-carboxylic acid	0.004	0.00953772	red
161	ASV643_Muribaculaceae	thermal latency	(4as,6as,6br,8r,9r,10r,11r,12ar,14bs)-8,10,11-trihydroxy-9- (hydroxymethyl)-2,2,6a,6b,9,12a-hexamethyl-1,3,4,5,6,6a,7,8,8a, 10,11,12,13,14b-tetradecahydropicene-4a-carboxylic acid	0.006	-0.0421238	blue
163	ASV853_Muribaculaceae	thermal latency	(4as,6as,6br,8r,9r,10r,11r,12ar,14bs)-8,10,11-trihydroxy-9- (hydroxymethyl)-2,2,6a,6b,9,12a-hexamethyl-1,3,4,5,6,6a,7,8,8a, 10,11,12,13,14b-tetradecahydropicene-4a-carboxylic acid	0.001	-0.00666614	blue
164	ASV466_Muribaculaceae	thermal latency	(4as,6as,6br,8r,9r,10r,11r,12ar,14bs)-8,10,11-trihydroxy-9- (hydroxymethyl)-2,2,6a,6b,9,12a-hexamethyl-1,3,4,5,6,6a,7,8,8a, 10,11,12,13,14b-tetradecahydropicene-4a-carboxylic acid	0.002	-0.00699056	blue
165	ASV1288_Ruminococcus	thermal latency	(4as,6as,6br,8r,9r,10r,11r,12ar,14bs)-8,10,11-trihydroxy-9- (hydroxymethyl)-2,2,6a,6b,9,12a-hexamethyl-1,3,4,5,6,6a,7,8,8a, 10,11,12,13,14b-tetradecahydropicene-4a-carboxylic acid	0.004	-0.000717077	blue
166	ASV458_Muribaculaceae	thermal latency	(4as,6as,6br,8r,9r,10r,11r,12ar,14bs)-8,10,11-trihydroxy-9- (hydroxymethyl)-2,2,6a,6b,9,12a-hexamethyl-1,3,4,5,6,6a,7,8,8a, 10,11,12,13,14b-tetradecahydropicene-4a-carboxylic acid	0.012	-0.000826652	blue
205	ASV47_Muribaculaceae	thermal latency	Polygalic acid	0.016	0.00294278	red
206	ASV243_Muribaculaceae	thermal latency	Polygalic acid	0.012	0.00466563	red
207	ASV985_Muribaculaceae	thermal latency	Polygalic acid	0.02	0.0064036	red
209	ASV200_Muribaculaceae	thermal latency	Polygalic acid	0.018	0.0156003	red
210	ASV149_Ruminococcus	thermal latency	Polygalic acid	0.004	0.00662656	red
214	ASV853_Muribaculaceae	thermal latency	Polygalic acid	0.006	-0.00620185	blue
215	ASV466_Muribaculaceae	thermal latency	Polygalic acid	0.018	-0.00537091	blue
217	ASV1288_Ruminococcus	thermal latency	Polygalic acid	0.034	-0.000403504	blue
246	ASV149_Ruminococcus	thermal latency	2-cis-4-trans-abscisic acid	0.012	0.00181694	red
266	ASV243_Muribaculaceae	thermal latency	Dl-lactate	0.042	0.00281396	red
267	ASV149_Ruminococcus	thermal latency	Dl-lactate	0.028	0.00509228	red
268	ASV1288_Ruminococcus	thermal latency	Dl-lactate	0.038	-0.00065722	blue
270	ASV243_Muribaculaceae	thermal latency	Ganoderic acid a	0.038	0.00454222	red
271	ASV985_Muribaculaceae	thermal latency	Ganoderic acid a	0.044	0.00638448	red
273	ASV200_Muribaculaceae	thermal latency	Ganoderic acid a	0.024	0.0136012	red
275	ASV1214_Muribaculaceae	thermal latency	Ganoderic acid a	0.048	-0.0203471	blue
278	ASV458_Muribaculaceae	thermal latency	Ganoderic acid a	0.03	-0.000691145	blue
